# Supplementary material for: Conformal Self-Assembly of Nanospheres for Light-Enhanced Airtightness Monitoring and Room-Temperature Gas Sensing
Source: Nanomaterials (Basel). 2021 Jul 14;11(7):1829. doi: 10.3390/nano11071829 (PMC8308308; doi:10.3390/nano11071829)
Supplement: Supplementary file 1 [file nanomaterials-11-01829-s001.zip]

Archive with 1 entries (1 files):
- nanomaterials-1289078-supplementary.pdf
